# Supplementary material for: Activation of aldehyde dehydrogenase-2 improves ischemic random skin flap survival in rats
Source: Front Immunol. 2023 Jun 27;14:1127610. doi: 10.3389/fimmu.2023.1127610 (PMC10335790; doi:10.3389/fimmu.2023.1127610)
Supplement: Supplementary file 1 [file DataSheet_1.zip]

Archive with 3 entries (2 files):
- Figure PDF/Additional Figures.pdf
- Figure PDF/Additional Figures(Immunofluorescence ).pdf
- Figure PDF/
