# Supplementary material for: Activation of aldehyde dehydrogenase-2 improves ischemic random skin flap survival in rats
Source: Front Immunol. 2023 Jun 27;14:1127610. doi: 10.3389/fimmu.2023.1127610 (PMC10335790; doi:10.3389/fimmu.2023.1127610)
Supplement: Supplementary file 2 [file DataSheet_2.zip]

Archive with 6 entries (5 files):
- SPSS/SPSS-Input-from Flap survival rate to Laser Doppler.sav
- SPSS/SPSS-Intput-Immunohistochemical Staining and Immunofluorescence.sav
- SPSS/SPSS-Output-Immunofluorescence.spv
- SPSS/SPSS-Output-Immunohistochemical Staining.spv
- SPSS/SPSS-Output-from Flap survival rate to Laser Doppler.spv
- SPSS/
