# Supplementary material for: Activation of aldehyde dehydrogenase-2 improves ischemic random skin flap survival in rats
Source: Front Immunol. 2023 Jun 27;14:1127610. doi: 10.3389/fimmu.2023.1127610 (PMC10335790; doi:10.3389/fimmu.2023.1127610)
Supplement: Supplementary file 3 [file Table_1.xls]

## Sheet: Sheet1
	Flap survival rate
		control group	51.2	48.58	49.56	45.12	52.12	51.88
		low-dose Alda-1 group	62.14	59.14	69.23	76.32	68.42	65.11
		high-dose Alda-1 group	81.23	79.12	71.23	78.32	76.42	79.11
	Neutrophil infiltration density(approximately 0.95 square millimeter area （200×）)
		control group	144.211	142.105	153.684	131.579	168.421	158.947
		low-dose Alda-1 group	93.6842	101.053	92.6316	83.1579	108.421	110.526
		high-dose Alda-1 group	64.2105	68.4211	47.3684	57.8947	52.6316	54.7368
	Microvessel density（approximately 0.95 square millimeter area （200×）)
		control group	9.47368	6.31579	7.36842	9.47368	8.42105	10.5263
		low-dose Alda-1 group	13.6842	17.8947	12.6316	13.6842	13.6842	16.8421
		high-dose Alda-1 group	21.0526	23.1579	21.0526	25.2632	30.5263	25.2632
	SOD
		control group	38.12	33.23	25.17	30.76	27.23	34.12
		low-dose Alda-1 group	68.23	60.12	61.23	55.22	57.83	69.63
		high-dose Alda-1 group	79.25	81.12	78.25	75.65	72.58	76.38
	MDA
		control group	68.23	60.12	61.23	65.22	67.83	69.63
		low-dose Alda-1 group	29.58	30.45	23.85	27.68	27.18	30.12
		high-dose Alda-1 group	18.15	23.23	28.12	21.2	23.23	16.45
	Laser Doppler imaging in ZoneII
		control group	131.1	106.2	78.4	68.5	104.7	110.9
		low-dose Alda-1 group	206.2	212	164.3	287.2	276.4	206.7
		high-dose Alda-1 group	403.5	305.1	421.7	359.1	354	446.3
	IL-1β	control group	1897.61	1924.52	1602.87
		low-dose Alda-1 group	959.532	1022.1	1263.82
		high-dose Alda-1 group	632.02	746.574	596.835
	IL-6	control group	2328.22	2633.46	2208.87
		low-dose Alda-1 group	1387.67	1645.42	1483.92
		high-dose Alda-1 group	1108.15	969.79	1083.58
	TNF-α	control group	2364.16	2463.75	2120.36
		low-dose Alda-1 group	1390.63	1415.91	1164.79
		high-dose Alda-1 group	506.21	441.63	659.67
	VEGF	control group	731.532	839.176	782.177
		low-dose Alda-1 group	1375.41	1432.77	1590.31
		high-dose Alda-1 group	2215.29	2305.07	2069.66
	ALDH2	control group	1150.05	1601.79	1382.48
		low-dose Alda-1 group	3233.43	2787.74	3088.95
		high-dose Alda-1 group	4643.81	5293.12	4892.64
	PINK1	control group	3632.58	4326.95	3391.25
		low-dose Alda-1 group	2181	1836.32	2377.01
		high-dose Alda-1 group	1323.38	973.23	1293.58
	Parkin	control group	3347.69	2863.37	3693.63
		low-dose Alda-1 group	1794.46	2057.81	2395.17
		high-dose Alda-1 group	1138.28	967.25	1258.93
	Beclin-1	control group	1.10596	0.939112	0.95493
		low-dose Alda-1 group	0.468343	0.532245	0.393847
		high-dose Alda-1 group	0.376647	0.348472	0.226976
	p62	control group	1.0028	1.07299	0.924213
		low-dose Alda-1 group	0.662794	0.653542	0.701125
		high-dose Alda-1 group	0.20827	0.356563	0.416371
	LC3	control group	0.847081	1.01146	1.14146
		low-dose Alda-1 group	0.403943	0.439913	0.417927
		high-dose Alda-1 group	0.191985	0.205975	0.28916
